# Supplementary material for: Composition, Development, and Function of Uterine Innate Lymphoid Cells
Source: J Immunol. 2015 Sep 14;195(8):3937–45. doi: 10.4049/jimmunol.1500689 (PMC4592103; doi:10.4049/jimmunol.1500689)
Supplement: Data Supplement [file JI_1500689.zip]

Archive with 2 entries (2 files):
- JI_1500689_Supplemental_Figures_1.pdf
- manifest.xml
